# Supplementary material for: A Personalized 3D-Printed Model for Obtaining Informed Consent Process for Thyroid Surgery: A Randomized Clinical Study Using a Deep Learning Approach with Mesh-Type 3D Modeling
Source: J Pers Med. 2021 Jun 18;11(6):574. doi: 10.3390/jpm11060574 (PMC8234549; doi:10.3390/jpm11060574)
Supplement: Supplementary file 1 [file jpm-11-00574-s001.zip]

Archive with 3 entries (3 files):
- Supplement materials_JPM_final.pdf
- Video_S1.mp4
- Video_S2.mp4
